# Supplementary material for: A novel terpene synthase controls differences in anti-aphrodisiac pheromone production between closely related Heliconius butterflies
Source: PLoS Biol. 2021 Jan 19;19(1):e3001022. doi: 10.1371/journal.pbio.3001022 (PMC7815096; doi:10.1371/journal.pbio.3001022)
Supplement: S1 Data — (XLSX) [file pbio.3001022.s032.xlsx]

## Sheet: Sheet1
Gene	Gene name in H. cydno annotation	H. cydno transcript sequence
HMEL016759g1	g21171	ATGGCGTGTTTAAGTTCGAGTAGGCTTTGTGCTCGTGTTCAGGATAAGTTAATGTGTCAATTCGGACCTAAAGTTAGAAGGCAGACTGTATTTGTGAAACTGAAACCTCCTGGACCCTCTTCAATGCGAATATTTGGAAAGACCTGTCAGCGAGTGACTACATGTGGTCCAGCCTGTGGTTCAGTCGGGCCCGGACCAATTACTGGTGCGGCTCGACGGCTTGCATCCAGTCTACAGAGCACAAGCACAGGCTCTCTCCCAGATTACGGTACACAGATTGTAGACCCCTACCGCTTACTAGAAGATGACCTGAACGGAATATATGAAGATATAAGATCAGAATTGGAACGCAACACAAACCAGCCCGAGCTGAATACCATAGCTACATACTACTTCGAT…
HMEL037104g1	g21414	ATGCCGTCCGCGCACTGTGTGTACGGGGTACCCCTCACAATCAATGCTGCTTATTACACCATTTTCACAGCTATGAACAAAGCCTTTCAAATAAATCAACAGATACCGAAAATAATTTCCGAGTTAATAACGATAATTTTACGGGGTCAAGGGATGGAAATCTATTGGCGAGACAATTTTATATGCCCCACAGAAGAGCAATATATGAATATGATTAACCTTAAAGCAAGTGGTTTCTTCGATGCTCCATATCGAATTATACAATTATTCAGCGACAATAAGACCGATTATAGCAATTTTATAACATTACTCGGGTGCTATTTTCAAATTAGAGATGACTATTGCAATCTTTATCGCCAAGAGGCGCTAGAAGAGTGGCCGACAGAAGAAACGAAAACA…
HMEL037105g1	g21415	ATGGGCACTCAGAACGGAAGCGAAAATGGAGATTTGTATTTGGAAACTGAACTCTTATTACCATATAACCATGTCTTACAAGTGTCAGGTAAGCAAATGCGGATGAAAATTATTAGGGCTCTCAATCACTGGCTAAAGGTTCCCGAAGGAGATATGGAAAACATTGTCAATATAATTCATATGACGCATGTTTCGTCTTTGCTGCTGGATGATATTCAAGATGATACTAAATTGCGTCGAGGGCTACCAGCCGCACATAATGTTTACGGAGTTCCTCTAACCCTTAACGCCTCTTTTCACGCCTTATTCTTAGCTGTCAATAAGGCCTACGATATCAACCCAAAGGTCTCAAAATTATTGGTAGACTGTTTCTTGTGGGGCCTGCGTGGACAAGGAATG…
HMEL037106g1 (HMELOS)	g21416	ATGTCAGAAACAGAAGTGCATGTAATAAACGTAAATGGGAAAGAAAACGATGACTTGTTCTTGGAAAAANNNNNNNNNNNNNNNNNNNNNNNNNNNNNNNNNNNNNAAGGCAAGCAGTTAAGAATTAAGATCATGAGAGCTTTCAATCATTGGCTGCAAGCATCTGAGGCGGATGTGATGAAGGCTTTGGGCATTGTTAATTCGTTACACGTAGCTTCTTTACTAATTGACGATATACAAGATGATTCCACGCTCCGGAGGGGAATGCCCGCGGCACACTGCGTATACGGGGTACCTCTTACAGTTAACACCTCTTTACATGCTACGTTTCTGGTGTTGGAGGAAGCCTTTGCAACAGATCCCAGAACGGCAAAACTGCTGGTGGAAGATTTTTTAGAG…
HMEL022306g3	g21418	ATGTCAGAATCTGAAGTGCATATAATAAATGTACATAGCAAGGAAAACGATGATTTGGTCTTGGAAGAAGAAATTCTTGCTCCGTTCAACCACGTTTGTCAAGTGAAAGGCAAGCAATTAAGATTCAAGATCATAAGAGCTTTCAATCATTGGCTGCAAGCATCTGAGGTGGATGTGAAAAAGATTTTGGACATCGTTAGCTCGTTACACGTAGCTTGTTTACTAATTGACGATGTACAAGATAATTCCACGCTCCGGAGGGGACTGCCCGCCGCACACTGCGTATATGGAATACCTCTAACGATTAACACCGTTTTACATACCCTATTTCTGGTGTCAGAGGAAGCTTTTGCTGTAGATCCCAGAAAACAGGACATTTTTTCCTCATGGGAGTTCGAA…
HMEL037107g1	g21419	ATGTCAGAAGTGCATATAATAAACGTAAGTTGCAAAGAAAACGATGACTTGTACTTGGAAAAAGAAATTCTTGCTCCGTTCAGTCACATTTGTCAAGTGAAAGGCAAGCAGTTAAGAATTAAGATCATGAGAGCTTTCAATCATTGGCTGCAAGCATCTGAGGCGGATGTGATGAAGGCTTTGGGCATTGTTAATTCGTTACACGTAGCTTCTTTACTAATTGACGATATACAAGATGATTCCACTCTCCGGAGGGGAATGCCCGCGGCACACTGCGTGTACGGGGTACCTCTTACAGTTAACACAGCTTTTCACGCCGTATATCTGATATTGCAGGCAGCTTCTGCTACAGATCCCAGAGCGGAAAAAGTTCTGATTAAAGGTTTATTAGAGATGTCC…
HMEL037108g1	g21420	ATGGACGTTCAGAAAATAAGCGAAAATAGTGATTTGTATATGGAAAATGAACTCTTATTACCATATAATCATGTCTTACAAGTGTCAGGGAAGCAAATGCGGATGAAAATTGTTAAGGCTCTCAATCACTGGCTAAAGGTTCCCGAAGGAGATATGGAAAATATTGTTAATTTAATTCATATGATGCATGTCGCGTCTTTGCTACTGGATGATATTCAAGATGATAGTAAATTGCGTCGAGGGCTGCCAGCCGCACATAATGTCTACGGAGTTCCTATAACCCTTAACGCCTCGTGTCACGCTATATTTTTAGTCCTCACTAAGTCCTACGACATCAACCCAAAGGTTTCAAAAATAATGGTAGAGTCTTTCTTGTGGGGTCTGCGTGGACAAGGAATG…
HMEL015484g1	g21421	ATGTCGTTAGTAAAAAGCAAGGATGGTGACAAAAACCAAGATGAAAAACTACTGATGCCTTTTACTTACATCCAACAAGTGCCTGGAAAACAAATTCGATCGAAACTTACATTGGCATTCAATTATTGGTTAAGAGTTAGTGATGACAAGCTCCGAGCCATTGGAGAGATAGTTCAGATGTTACACAATTCCAGCTTATTGTTGGACGATATACAAGACAACTCAATCTTGCGAAGGGGTATTCCAGTAGCTCATTCGATCTACGGCATAGCGAGTACGATCAACGCAGCCAACTATGTCATTATCATCGCATTGGAGAAGACCCTGAAACTTGGTCATCCATTGGCTACCACTGTGTATACGGAACAGCTGTTGGAGTTGCACCGCGGCCAAGGCTTA…
